# Supplementary material for: Demand-side load forecasting in smart grids using machine learning techniques
Source: PeerJ Comput Sci. 2024 Apr 29;10:e1987. doi: 10.7717/peerj-cs.1987 (PMC11065410; doi:10.7717/peerj-cs.1987)
Supplement: Supplemental Information 1 [file peerj-cs-10-1987-s001.zip]

Archive with 6 entries (5 files):
- code/
- code/Copy of final.ipynb
- code/final.ipynb
- code/Project.ipynb
- code/ProjectMLFinal.ipynb
- code/ProjectMLFinal_OneDataset.ipynb
