# Supplementary material for: Demand-side load forecasting in smart grids using machine learning techniques
Source: PeerJ Comput Sci. 2024 Apr 29;10:e1987. doi: 10.7717/peerj-cs.1987 (PMC11065410; doi:10.7717/peerj-cs.1987)
Supplement: Supplemental Information 1 [file peerj-cs-10-1987-s001.zip › code/Project.ipynb]

# %% [code]
# Code to read file into Colaboratory:
!pip install -U -q PyDrive
from pydrive.auth import GoogleAuth
from pydrive.drive import GoogleDrive
from google.colab import auth
from oauth2client.client import GoogleCredentials
# Authenticate and create the PyDrive client.
auth.authenticate_user()
gauth = GoogleAuth()
gauth.credentials = GoogleCredentials.get_application_default()
drive = GoogleDrive(gauth)

# %% [code]
import itertools
from operator import add
import glob
import pandas as pd
import numpy as np
import seaborn as sns
import matplotlib.pyplot as plt
%matplotlib inline

# %% [code]
from pandas import datetime
import os

from statsmodels.tsa.arima_model import ARIMA
from matplotlib import pyplot
from pandas.plotting import autocorrelation_plot


from sklearn.cluster import KMeans
from sklearn.preprocessing import LabelEncoder
from sklearn.preprocessing import MinMaxScaler
from statsmodels.graphics.tsaplots import plot_acf, plot_pacf
import statsmodels.api as sm
from statsmodels.tsa.statespace.sarimax import SARIMAX

import math

from sklearn.preprocessing import MinMaxScaler
from sklearn.metrics import mean_squared_error

from keras.models import Sequential
from keras.layers import Dense
from keras.layers import LSTM

# %% [code]
id = '1AkfJWxQhQ1BflrirJNoVEtyB35UOqWkz'
downloaded = drive.CreateFile({'id':id})
downloaded.GetContentFile('daily_dataset.csv')

# %% [code]
energy = pd.read_csv('daily_dataset.csv', header=0)
energy.shape

# %% [code]
energy.head()

# %% [code]
list_drop = ['energy_median', 'energy_mean','energy_max', 'energy_count', 'energy_std', 'energy_min']
energy.drop(list_drop, axis=1, inplace=True)
energy.shape

# %% [code]
energy = energy.dropna()
energy.head()

# %% [code]
energy.shape

# %% [code]
energy.columns

# %% [code]
print('Null values in dataset are',len(energy[energy.isnull().any(1)]))

# %% [code]
data = pd.read_csv('daily_dataset.csv', header=0)

# %% [code]
df = data[["energy_median", "energy_mean", "energy_max", "energy_count", "energy_std", "energy_sum", "energy_min"]]

# %% [code]
df

# %% [code]


###############################################################################
#                  3b. Exploratory Data Analysis: Box Plots                   #
###############################################################################
# Set graph style
sns.set(font_scale = 0.75)
sns.set_style({'axes.facecolor': '1.0', 'axes.edgecolor': '0.85', 'grid.color': '0.85',
               'grid.linestyle': '-', 'axes.labelcolor': '0.4', 'xtick.color': '0.4',
               'ytick.color': '0.4', 'axes.grid': False})

# Create box plots based on feature type

# Set the figure size
f, ax = plt.subplots(figsize=(30, 10))
sns.boxplot(data=df, orient="h", palette="Set2")

# Set axis label
plt.xlabel('Feature Value')

# Tight layout
f.tight_layout()

# Save figure
f.savefig(f'Box Plots.png', dpi = 1080)

# %% [code]
from scipy.stats import norm
my_series = df['energy_median'].squeeze()
x = pd.Series(my_series, name="energy_median")
plt.figure(figsize=(10,5))
sns.set_style('ticks')
ax = sns.distplot(x, fit=norm, kde=False)

# %% [code]
my_series = df['energy_mean'].squeeze()
x = pd.Series(my_series, name="energy_mean")
plt.figure(figsize=(10,5))
sns.set_style('ticks')
ax = sns.distplot(x, fit=norm, kde=False)

# %% [code]
my_series = df['energy_max'].squeeze()
x = pd.Series(my_series, name="energy_max")
plt.figure(figsize=(10,5))
sns.set_style('ticks')
ax = sns.distplot(x, fit=norm, kde=False)

# %% [code]
my_series = df['energy_count'].squeeze()
x = pd.Series(my_series, name="energy_count")
plt.figure(figsize=(10,5))
sns.set_style('ticks')
ax = sns.distplot(x, fit=norm, kde=False)

# %% [code]
my_series = df['energy_std'].squeeze()
x = pd.Series(my_series, name="energy_std")
plt.figure(figsize=(10,5))
sns.set_style('ticks')
ax = sns.distplot(x, fit=norm, kde=False)

# %% [code]
my_series = df['energy_sum'].squeeze()
x = pd.Series(my_series, name="energy_sum")
plt.figure(figsize=(10,5))
sns.set_style('ticks')
ax = sns.distplot(x, fit=norm, kde=False)

# %% [code]
my_series = df['energy_min'].squeeze()
x = pd.Series(my_series, name="energy_min")
plt.figure(figsize=(10,5))
sns.set_style('ticks')
ax = sns.distplot(x, fit=norm, kde=False)

# %% [code]
sns.pairplot(data=df)

# %% [code]
df_kor = df.corr()
plt.figure(figsize=(15,8))
sns.heatmap(df_kor, vmin=-1, vmax=1, cmap="viridis", annot=True, linewidth=0.8)
plt.show()

# %% [code]
housecount = energy.groupby('day')[['LCLid']].nunique()
housecount.head(4)

# %% [code]
housecount.plot(figsize=(25,5))

# %% [code]
energy = energy.groupby('day')[['energy_sum']].sum()
energy = energy.merge(housecount, on = ['day'])
energy = energy.reset_index()

# %% [code]
energy.count()

# %% [code]
energy.day = pd.to_datetime(energy.day,format='%Y-%m-%d').dt.date

# %% [code]
energy['avg_energy'] =  energy['energy_sum']/energy['LCLid']


# %% [code]
print("Starting Point of Data at Day Level",min(energy.day))
print("Ending Point of Data at Day Level",max(energy.day))

# %% [code]
energy.describe()

# %% [code]
id2 = '1ovvZ3hwm9XYp1JabAffWz-6JyVH9RU5n'
downloaded = drive.CreateFile({'id':id2})
downloaded.GetContentFile('weather_daily_darksky.csv')

# %% [code]
weather = pd.read_csv('weather_daily_darksky.csv', header=0)
weather.shape

# %% [code]
weather.head(4)

# %% [code]
weather.columns

# %% [code]
weather.describe()

# %% [code]
weather['day']=  pd.to_datetime(weather['time']) # day is given as timestamp
weather['day']=  pd.to_datetime(weather['day'],format='%Y%m%d').dt.date

# %% [code]
# selecting numeric variables
weather = weather[['temperatureMax', 'windBearing', 'dewPoint', 'cloudCover', 'windSpeed',
       'pressure', 'apparentTemperatureHigh', 'visibility', 'humidity',
       'apparentTemperatureLow', 'apparentTemperatureMax', 'uvIndex',
       'temperatureLow', 'temperatureMin', 'temperatureHigh',
       'apparentTemperatureMin', 'moonPhase','day']]

# %% [code]
weather = weather.dropna()

# %% [code]
weather.shape

# %% [code]
weather_energy =  energy.merge(weather,on='day')
weather_energy.head(4)

# %% [code]
weather_energy

# %% [code]
weather_energy.shape

# %% [code]
from matplotlib.ticker import MaxNLocator

# %% [markdown]
**1. Temperature**

We can see that energy and temperature have an inverse relationship-we can see the peaks in one appearing with troughs in the other. This confirms the business intuition that during low temperature, it is likely that the energy consumption through heaters etc. increases.

# %% [code]
fig, ax1 = plt.subplots(figsize = (20,5))
ax1.plot(weather_energy.day, weather_energy.temperatureMax, color = 'tab:orange', label ='Max Temperature (Celsius)')
ax1.plot(weather_energy.day, weather_energy.temperatureMin, color = 'tab:pink', label ='Min Temperature (Celsius)')
ax1.set_ylabel('Temperature (Celsius)')
ax1.legend(loc ="upper left")
ax2 = ax1.twinx()
ax2.plot(weather_energy.day,weather_energy.avg_energy,color = 'tab:blue', label ='Average Energy (KWh)')
ax2.xaxis.set_major_locator(MaxNLocator(20))
ax2.set_ylabel('Average Energy (KWh)',color = 'tab:blue')
ax2.legend(loc ="upper right")
plt.title('Energy Consumption (KWh) vs Temperature (Celsius)')
fig.tight_layout()
plt.show()

# %% [markdown]
**2. Humidity**

Humidity and the average consumption of energy seems to have the same trend.

# %% [code]
fig, ax1 = plt.subplots(figsize = (20,5))
ax1.plot(weather_energy.day, weather_energy.humidity, color = 'tab:orange', label ='Humidity (g/kg)')
ax1.set_ylabel('Humidity (g/kg)',color = 'tab:orange')
ax1.legend(loc ="upper left")
ax2 = ax1.twinx()
ax2.plot(weather_energy.day,weather_energy.avg_energy,color = 'tab:blue', label ='Average Energy (KWh)')
ax2.xaxis.set_major_locator(MaxNLocator(20))
ax2.set_ylabel('Average Energy (KWh)',color = 'tab:blue')
ax2.legend(loc ="upper right")
plt.title('Energy Consumption (KWh) vs Humidity (g/kg)')
fig.tight_layout()
plt.show()

# %% [markdown]
**3. Cloud Cover**

The cloud cover value seems to be following the same pattern as the energy consumption.

# %% [code]
fig, ax1 = plt.subplots(figsize = (20,5))
ax1.plot(weather_energy.day, weather_energy.cloudCover, color = 'tab:orange', label ='Cloud Cover (Okta)')
ax1.set_ylabel('Cloud Cover (Okta)',color = 'tab:orange')
ax1.legend(loc ="upper left")
ax2 = ax1.twinx()
ax2.plot(weather_energy.day,weather_energy.avg_energy,color = 'tab:blue', label ='Average Energy (KWh)')
ax2.xaxis.set_major_locator(MaxNLocator(20))
ax2.set_ylabel('Average Energy (KWh)',color = 'tab:blue')
ax2.legend(loc ="upper right")
plt.title('Energy Consumption (KWh) vs Cloud Cover (Okta)')
fig.tight_layout()
plt.show()

# %% [markdown]
**4. Visibility**

The visibility factor does not seem to affect energy consumption at all- since visibility is most likely an outdoors factor, it is unlikely that it's increase or decrease affects energy consumption within a household.

# %% [code]
fig, ax1 = plt.subplots(figsize = (20,5))
ax1.plot(weather_energy.day, weather_energy.visibility, color = 'tab:orange', label ='Visibility (Metres)')
ax1.set_ylabel('Visibility (Metres)',color = 'tab:orange')
ax1.legend(loc ="upper left")
ax2 = ax1.twinx()
ax2.plot(weather_energy.day,weather_energy.avg_energy,color = 'tab:blue', label ='Average Energy (KWh)')
ax2.xaxis.set_major_locator(MaxNLocator(20))
ax2.set_ylabel('Average Energy (KWh)',color = 'tab:blue')
ax2.legend(loc ="upper right")
plt.title('Energy Consumption (KWh) vs Visibility (Metres)')
fig.tight_layout()
plt.show()

# %% [markdown]
**5. Wind Speed**

Like visibility, wind speed seems to be an outdoors factor which does not affect in the energy consumption as such.

# %% [code]
fig, ax1 = plt.subplots(figsize = (20,5))
ax1.plot(weather_energy.day, weather_energy.windSpeed, color = 'tab:orange', label ='Wind Speed (KM/h)')
ax1.set_ylabel('Wind Speed (KM/h)',color = 'tab:orange')
ax1.legend(loc ="upper left")
ax2 = ax1.twinx()
ax2.plot(weather_energy.day,weather_energy.avg_energy,color = 'tab:blue', label ='Average Energy (KWh)')
ax2.xaxis.set_major_locator(MaxNLocator(20))
ax2.set_ylabel('Average Energy (KWh)',color = 'tab:blue')
ax2.legend(loc ="upper right")
plt.title('Energy Consumption (KWh) vs Wind Speed (KM/h)')
fig.tight_layout()
plt.show()

# %% [markdown]
**6. UV Index**

The UV index has an inverse relationship with energy consumption- why?

# %% [code]
fig, ax1 = plt.subplots(figsize = (20,5))
ax1.plot(weather_energy.day, weather_energy.uvIndex, color = 'tab:orange', label ='UV Index (0 to 11)')
ax1.set_ylabel('UV Index (0 to 11)',color = 'tab:orange')
ax1.legend(loc ="upper left")
ax2 = ax1.twinx()
ax2.plot(weather_energy.day,weather_energy.avg_energy,color = 'tab:blue', label ='Average Energy (KWh)')
ax2.xaxis.set_major_locator(MaxNLocator(20))
ax2.set_ylabel('Average Energy (KWh)',color = 'tab:blue')
ax2.legend(loc ="upper right")
plt.title('Energy Consumption (KWh) vs UV Index (0 to 11)')
fig.tight_layout()
plt.show()

# %% [markdown]
**7. dewPoint**

Dew Point- is a function of humidity and temperature therefore it displays similar relation to energy consumption.

# %% [code]
fig, ax1 = plt.subplots(figsize = (20,5))
ax1.plot(weather_energy.day, weather_energy.dewPoint, color = 'tab:orange', label ='Dew Point (gm/m3)')
ax1.set_ylabel('Dew Point (gm/m3)',color = 'tab:orange')
ax1.legend(loc ="upper left")
ax2 = ax1.twinx()
ax2.plot(weather_energy.day,weather_energy.avg_energy,color = 'tab:blue', label ='Average Energy (KWh)')
ax2.xaxis.set_major_locator(MaxNLocator(20))
ax2.set_ylabel('Average Energy (KWh)',color = 'tab:blue')
ax2.legend(loc ="upper right")
plt.title('Energy Consumption (KWh) vs Dew Point (gm/m3)')
fig.tight_layout()
plt.show()

# %% [markdown]
**Correlation between Weather Variables and Energy Consumption**

# %% [code]
df_kor = weather_energy.corr()
plt.figure(figsize=(15,8))
sns.heatmap(df_kor, vmin=-1, vmax=1, cmap="viridis", annot=True, linewidth=0.8)
plt.show()

# %% [code]
cor_matrix = weather_energy[['avg_energy','temperatureMax','dewPoint', 'cloudCover', 'windSpeed','pressure', 'visibility', 'humidity','uvIndex', 'moonPhase']].corr()
cor_matrix

# %% [code]
#scaling
scaler = MinMaxScaler()
weather_scaled = scaler.fit_transform(weather_energy[['temperatureMax','dewPoint','humidity','uvIndex','windSpeed']])

# %% [code]
# optimum K
Nc = range(1, 20)
kmeans = [KMeans(n_clusters=i) for i in Nc]
kmeans

score = [kmeans[i].fit(weather_scaled).score(weather_scaled) for i in range(len(kmeans))]
score
plt.plot(Nc,score)
plt.xlabel('Number of Clusters')
plt.ylabel('Score')
plt.title('Elbow Curve')
plt.show()

# %% [code]
kmeans = KMeans(n_clusters=3, max_iter=600, algorithm = 'auto')
kmeans.fit(weather_scaled)
weather_energy['weather_cluster'] = kmeans.labels_

# %% [code]
# Cluster Relationships with weather variables
plt.figure(figsize=(20,5))
plt.subplot(1, 3, 1)
plt.scatter(weather_energy.weather_cluster,weather_energy.temperatureMax)
plt.title('Weather Cluster vs. Temperature')
plt.subplot(1, 3, 2)
plt.scatter(weather_energy.weather_cluster,weather_energy.humidity)
plt.title('Weather Cluster vs. Humidity')
plt.subplot(1, 3, 3)
plt.scatter(weather_energy.weather_cluster,weather_energy.windSpeed)
plt.title('Weather Cluster vs. WindSpeed')
plt.show()

# %% [code]
fig, ax1 = plt.subplots(figsize = (10,7))
ax1.scatter(weather_energy.temperatureMax, 
            weather_energy.humidity, 
            s = weather_energy.windSpeed*10,
            c = weather_energy.weather_cluster)
ax1.set_xlabel('Temperature')
ax1.set_ylabel('Humidity')
plt.show()

# %% [code]
id3 = '1iN88ph0DnU7oovc5s-ta2bu5wK__1gCE'
downloaded = drive.CreateFile({'id':id3})
downloaded.GetContentFile('uk_bank_holidays.csv')

# %% [code]
holiday = pd.read_csv('uk_bank_holidays.csv')
holiday['Bank holidays'] = pd.to_datetime(holiday['Bank holidays'],format='%Y-%m-%d').dt.date
holiday.head()

# %% [code]
weather_energy = weather_energy.merge(holiday, left_on = 'day',right_on = 'Bank holidays',how = 'left')
weather_energy['holiday_ind'] = np.where(weather_energy['Bank holidays'].isna(),0,1)

# %% [code]
weather_energy

# %% [code]
weather_energy['Year'] = pd.DatetimeIndex(weather_energy['day']).year  
weather_energy['Month'] = pd.DatetimeIndex(weather_energy['day']).month
weather_energy.set_index(['day'],inplace=True)

# %% [code]
model_data = weather_energy[['avg_energy','weather_cluster','holiday_ind']]
# train = model_data.iloc[0:round(len(model_data)*0.90)]
# test = model_data.iloc[len(train)-1:]
train = model_data.iloc[0:(len(model_data)-30)]
test = model_data.iloc[len(train):(len(model_data)-1)]

# %% [code]
train['avg_energy'].plot(figsize=(25,4))
test['avg_energy'].plot(figsize=(25,4))

# %% [code]
test.head(1)

# %% [code]
plot_acf(train.avg_energy,lags=100)
plt.show()

# %% [code]
plot_pacf(train.avg_energy,lags=50)
plt.show()

# %% [code]
t = sm.tsa.adfuller(train.avg_energy, autolag='AIC')
pd.Series(t[0:4], index=['Test Statistic','p-value','#Lags Used','Number of Observations Used'])

# %% [code]
# function for differencing
def difference(dataset, interval):
    diff = list()
    for i in range(interval, len(dataset)):
        value = dataset.iloc[i] - dataset.iloc[i - interval]
        diff.append(value)
    return diff

# %% [code]
t  = sm.tsa.adfuller(difference(train.avg_energy,1), autolag='AIC')
pd.Series(t[0:4], index=['Test Statistic','p-value','#Lags Used','Number of Observations Used'])

# %% [code]
s = sm.tsa.seasonal_decompose(train.avg_energy,freq=12)

# %% [code]
s.seasonal.plot(figsize=(20,5))

# %% [code]
s.trend.plot(figsize=(20,5))

# %% [code]
s.resid.plot(figsize=(20,5))

# %% [code]
endog = train['avg_energy']
exog = sm.add_constant(train[['weather_cluster','holiday_ind']])

mod = sm.tsa.statespace.SARIMAX(endog=endog, exog=exog, order=(7,1,1),seasonal_order=(1,1, 0, 12),trend='c')
model_fit = mod.fit()
model_fit.summary()

# %% [code]
train['avg_energy'].plot(figsize=(25,10),  color = 'tab:orange', label ='avg_energy')
model_fit.fittedvalues.plot()
plt.title('Prediction vs Actual')
plt.show()

# %% [code]
predict = model_fit.predict(start = len(train),end = len(train)+len(test)-1,exog = sm.add_constant(test[['weather_cluster','holiday_ind']]))
test['predicted'] = predict.values
test.tail(5)

# %% [code]
def MAPE(Y_actual,Y_Predicted):
    mape = np.mean(np.abs((Y_actual - Y_Predicted)/Y_actual))*100
    return mape

# %% [code]
def NRMSE(Y_actual,Y_Predicted):
    nrmse = (np.sqrt(mean_squared_error(Y_actual, Y_Predicted)))/Y_actual.std()
    return nrmse

# %% [code]
def NMAE(Y_actual,Y_Predicted):
    nmae = mean_absolute_error(Y_actual, Y_Predicted)/Y_actual.std()
    return nmae

# %% [code]
from sklearn.metrics import mean_absolute_error
from sklearn.metrics import mean_squared_error
from sklearn.metrics import mean_squared_log_error
from sklearn.metrics import r2_score

print('Mean Absolute Percentage Error: (MAPE)', MAPE(test['avg_energy'], test['predicted']))
print('Root Mean Squared Error: (RMSE)', np.sqrt(mean_squared_error(test['avg_energy'], test['predicted'])))
print('Normalize Mean Absolute Error (NMAE):', NMAE(test['avg_energy'], test['predicted']))
print('Normalize Root Mean Squared Error: (NRMSE)', NRMSE(test['avg_energy'], test['predicted']))
print('Mean Squared Logarithmic Error (MSLE):', mean_squared_log_error(test['avg_energy'], test['predicted']))
print('Regression Score Function: (R2)', r2_score(test['avg_energy'], test['predicted']))

# %% [markdown]


# %% [code]
test['residual'] = abs(test['avg_energy']-test['predicted'])
MAE = test['residual'].sum()/len(test)
MAPE = (abs(test['residual'])/test['avg_energy']).sum()*100/len(test)
print("MAE:", MAE)
print("MAPE:", MAPE)

# %% [code]
test['avg_energy'].plot(figsize=(25,10),color = 'red')
test['predicted'].plot()
plt.show()

# %% [code]
