# Supplementary material for: Demand-side load forecasting in smart grids using machine learning techniques
Source: PeerJ Comput Sci. 2024 Apr 29;10:e1987. doi: 10.7717/peerj-cs.1987 (PMC11065410; doi:10.7717/peerj-cs.1987)
Supplement: Supplemental Information 1 [file peerj-cs-10-1987-s001.zip › code/ProjectMLFinal_OneDataset.ipynb]

# %% [code]
# Code to read file into Colaboratory:
!pip install -U -q PyDrive
from pydrive.auth import GoogleAuth
from pydrive.drive import GoogleDrive
from google.colab import auth
from oauth2client.client import GoogleCredentials
# Authenticate and create the PyDrive client.
auth.authenticate_user()
gauth = GoogleAuth()
gauth.credentials = GoogleCredentials.get_application_default()
drive = GoogleDrive(gauth)

# %% [code]
pip install -U scikit-learn

# %% [code]
import itertools
from operator import add
import glob
import pandas as pd
import numpy as np
import seaborn as sns
import matplotlib.pyplot as plt
%matplotlib inline

# %% [code]
from sklearn.metrics import mean_absolute_percentage_error
from sklearn.metrics import mean_absolute_error
from sklearn.metrics import mean_squared_error
from sklearn.metrics import mean_squared_log_error
from sklearn.metrics import r2_score

# %% [code]
from sklearn import metrics, preprocessing
from sklearn.model_selection import train_test_split

# %% [code]
from pandas import datetime
import os

from statsmodels.tsa.arima_model import ARIMA
from matplotlib import pyplot
from pandas.plotting import autocorrelation_plot


from sklearn.cluster import KMeans
from sklearn.preprocessing import LabelEncoder
from sklearn.preprocessing import MinMaxScaler
from statsmodels.graphics.tsaplots import plot_acf, plot_pacf
import statsmodels.api as sm
from statsmodels.tsa.statespace.sarimax import SARIMAX

import math

from sklearn.preprocessing import MinMaxScaler
from sklearn.metrics import mean_squared_error

from keras.models import Sequential
from keras.layers import Dense
from keras.layers import LSTM

# %% [code]
id = '1AkfJWxQhQ1BflrirJNoVEtyB35UOqWkz'
downloaded = drive.CreateFile({'id':id})
downloaded.GetContentFile('daily_dataset.csv')

# %% [code]
energy = pd.read_csv('daily_dataset.csv', header=0)
energy.shape

# %% [code]
energy.head()

# %% [code]
list_drop = ['energy_median', 'energy_mean','energy_max', 'energy_count', 'energy_std', 'energy_min']
energy.drop(list_drop, axis=1, inplace=True)
energy.shape

# %% [code]
energy = energy.dropna()
energy.head()

# %% [code]
energy.shape

# %% [code]
housecount = energy.groupby('day')[['LCLid']].nunique()
housecount.head(4)

# %% [code]
housecount.plot(figsize=(25,5))

# %% [code]
energy = energy.groupby('day')[['energy_sum']].sum()
energy = energy.merge(housecount, on = ['day'])
energy = energy.reset_index()

# %% [code]
energy.count()

# %% [code]
energy.day = pd.to_datetime(energy.day,format='%Y-%m-%d').dt.date

# %% [code]
energy['avg_energy'] =  energy['energy_sum']/energy['LCLid']


# %% [code]
print("Starting Point of Data at Day Level",min(energy.day))
print("Ending Point of Data at Day Level",max(energy.day))

# %% [code]
energy.describe()

# %% [code]
id2 = '1ovvZ3hwm9XYp1JabAffWz-6JyVH9RU5n'
downloaded = drive.CreateFile({'id':id2})
downloaded.GetContentFile('weather_daily_darksky.csv')

# %% [code]
weather = pd.read_csv('weather_daily_darksky.csv', header=0)
weather.shape

# %% [code]
weather.head(4)

# %% [code]
weather.columns

# %% [code]
weather.describe()

# %% [code]
weather['day']=  pd.to_datetime(weather['time']) # day is given as timestamp
weather['day']=  pd.to_datetime(weather['day'],format='%Y%m%d').dt.date

# %% [code]
# selecting numeric variables
weather = weather[['temperatureMax', 'windBearing', 'dewPoint', 'cloudCover', 'windSpeed',
       'pressure', 'apparentTemperatureHigh', 'visibility', 'humidity',
       'apparentTemperatureLow', 'apparentTemperatureMax', 'uvIndex',
       'temperatureLow', 'temperatureMin', 'temperatureHigh',
       'apparentTemperatureMin', 'moonPhase','day']]

# %% [code]
weather = weather.dropna()

# %% [code]
weather.shape

# %% [code]
weather_energy =  energy.merge(weather,on='day')
weather_energy.head()

# %% [code]
weather_energy.shape

# %% [code]
cor_matrix = weather_energy[['avg_energy','temperatureMax','dewPoint', 'cloudCover', 'windSpeed','pressure', 'visibility', 'humidity','uvIndex', 'moonPhase']].corr()
cor_matrix
#---------------------here------------------

# %% [code]
#---------------------here------------------
weather_energy

# %% [code]
id3 = '1iN88ph0DnU7oovc5s-ta2bu5wK__1gCE'
downloaded = drive.CreateFile({'id':id3})
downloaded.GetContentFile('uk_bank_holidays.csv')

# %% [code]
holiday = pd.read_csv('uk_bank_holidays.csv')
holiday['Bank holidays'] = pd.to_datetime(holiday['Bank holidays'],format='%Y-%m-%d').dt.date
holiday.head()

# %% [code]
holiday.rename(columns = {'Bank holidays':'Bank_Holidays'}, inplace = True)

# %% [code]
weather_energy = weather_energy.merge(holiday, left_on = 'day',right_on = 'Bank_Holidays',how = 'left')
weather_energy['holiday_indicator'] = np.where(weather_energy['Bank_Holidays'].isna(),0,1)

# %% [code]
weather_energy[weather_energy['holiday_indicator']==1].count()

# %% [code]
weather_energy

# %% [code]
f_cols=['temperatureMax','dewPoint', 'cloudCover', 'windSpeed','pressure', 'visibility', 'humidity','uvIndex', 'moonPhase', 'holiday_indicator', 'avg_energy']
f_colsall=['temperatureMax', 'windBearing',
       'dewPoint', 'cloudCover', 'windSpeed', 'pressure',
       'apparentTemperatureHigh', 'visibility', 'humidity',
       'apparentTemperatureLow', 'apparentTemperatureMax', 'uvIndex',
       'temperatureLow', 'temperatureMin', 'temperatureHigh',
       'apparentTemperatureMin', 'moonPhase', 'weather_cluster',
       'holiday_ind']
ReadyData = weather_energy[f_cols]

# %% [code]
ReadyData

# %% [code]
#X_cols=['temperatureMax','dewPoint', 'cloudCover', 'windSpeed','pressure', 'visibility', 'humidity','uvIndex', 'moonPhase', 'holiday_indicator']
X_cols=['humidity', 'moonPhase', 'holiday_indicator']
X = ReadyData[X_cols]
y = ReadyData.avg_energy

# %% [code]
#normalize the data attributes
normalized_X = preprocessing.normalize(X)

#standardize the data attributes
newX = preprocessing.scale(normalized_X)

# %% [code]
#Feature Scaling only for svm
from sklearn.preprocessing import StandardScaler
scaler = StandardScaler()
scaler.fit(newX)
newX = scaler.transform(newX)

# %% [code]
X_train,X_test,y_train,y_test=train_test_split(newX, y, test_size=0.2, random_state=0)

# %% [code]
def MAPE(Y_actual,Y_Predicted):
    mape = np.mean(np.abs((Y_actual - Y_Predicted)/Y_actual))*100
    return mape

# %% [code]
def NRMSE(Y_actual,Y_Predicted):
    nrmse = (np.sqrt(mean_squared_error(Y_actual, Y_Predicted)))/Y_actual.std()
    return nrmse

# %% [code]
def NMAE(Y_actual,Y_Predicted):
    nmae = mean_absolute_error(Y_actual, Y_Predicted)/Y_actual.std()
    return nmae

# %% [code]
#Model Implementation...
from sklearn.linear_model import LinearRegression
reg = LinearRegression()
reg.fit(X_train, y_train)

# %% [code]
#Prediction...
y_pred = reg.predict(X_test)

# %% [code]
#compare the actual output values for 'X_test' with the predicted values...
df = pd.DataFrame({'Actual': y_test, 'Predicted': y_pred})
df

# %% [code]
df = df.reset_index()
df

# %% [code]
plt.figure(figsize=(25,10))
plt.xlabel("Days")
plt.ylabel("Energy")
plt.title("Acutal Target vs LinearRegression Model Prediction")

plt.plot(df['Actual'], label="Acutal Target", color="red")
plt.plot(df['Predicted'], label="Model Prediction", color="blue")
plt.legend(loc="upper left")
plt.xticks(np.arange(1, 167, 5))
plt.yticks(np.arange(6, 17, 1))
plt.show()

# %% [code]
from sklearn.metrics import mean_absolute_error
from sklearn.metrics import mean_squared_error
from sklearn.metrics import mean_squared_log_error
from sklearn.metrics import r2_score

print('Mean Absolute Percentage Error: (MAPE)', MAPE(y_test, y_pred))
print('Root Mean Squared Error: (RMSE)', np.sqrt(mean_squared_error(y_test, y_pred)))
print('Normalize Mean Absolute Error (NMAE):', NMAE(y_test, y_pred))
print('Normalize Root Mean Squared Error: (NRMSE)', NRMSE(y_test, y_pred))
print('Mean Squared Logarithmic Error (MSLE):', mean_squared_log_error(y_test, y_pred))
print('Regression Score Function: (R2)', r2_score(y_test, y_pred))

# %% [code]
from sklearn.svm import SVR
regressor = SVR(kernel = 'rbf')
regressor.fit(X_train, y_train)

# %% [code]
y_pred_svr = regressor.predict(X_test)

# %% [code]
#compare the actual output values for 'X_test' with the predicted values...
df_svr = pd.DataFrame({'Actual': y_test, 'Predicted': y_pred_svr})
df_svr

# %% [code]
df_svr = df_svr.reset_index()
df_svr

# %% [code]
plt.figure(figsize=(25,10))
plt.xlabel("Days")
plt.ylabel("Energy")
plt.title("Acutal Target vs SVR Model Prediction")

plt.plot(df_svr['Actual'], label="Acutal Target", color="red")
plt.plot(df_svr['Predicted'], label="Model Prediction", color="blue")
plt.legend(loc="upper left")
plt.xticks(np.arange(1, 167, 5))
plt.yticks(np.arange(6, 17, 1))
plt.show()

# %% [code]
print('Mean Absolute Percentage Error: (MAPE)', MAPE(y_test, y_pred_svr))
print('Root Mean Squared Error: (RMSE)', np.sqrt(mean_squared_error(y_test, y_pred_svr)))
print('Normalize Mean Absolute Error (NMAE):', NMAE(y_test, y_pred_svr))
print('Normalize Root Mean Squared Error: (NRMSE)', NRMSE(y_test, y_pred_svr))
print('Mean Squared Logarithmic Error (MSLE):', mean_squared_log_error(y_test, y_pred_svr))
print('Regression Score Function: (R2)', r2_score(y_test, y_pred_svr))

# %% [code]
from sklearn import neighbors
modelknn1 = neighbors.KNeighborsRegressor(n_neighbors = 3)
modelknn1.fit(X_train, y_train)

# %% [code]
predknn1=modelknn1.predict(X_test)

# %% [code]
#compare the actual output values for 'X_test' with the predicted values...
df_knn = pd.DataFrame({'Actual': y_test, 'Predicted': predknn1})
df_knn

# %% [code]
df_knn = df_knn.reset_index()
df_knn

# %% [code]
plt.figure(figsize=(25,10))
plt.xlabel("Days")
plt.ylabel("Energy")
plt.title("Acutal Target vs KNeighborsRegressor Model Prediction")

plt.plot(df_knn['Actual'], label="Acutal Target", color="red")
plt.plot(df_knn['Predicted'], label="Model Prediction", color="blue")
plt.legend(loc="upper left")
plt.xticks(np.arange(1, 167, 5))
plt.yticks(np.arange(6, 17, 1))
plt.show()

# %% [code]
print('Mean Absolute Percentage Error: (MAPE)', MAPE(y_test, predknn1))
print('Root Mean Squared Error: (RMSE)', np.sqrt(mean_squared_error(y_test, predknn1)))
print('Normalize Mean Absolute Error (NMAE):', NMAE(y_test, predknn1))
print('Normalize Root Mean Squared Error: (NRMSE)', NRMSE(y_test, predknn1))
print('Mean Squared Logarithmic Error (MSLE):', mean_squared_log_error(y_test, predknn1))
print('Regression Score Function: (R2)', r2_score(y_test, predknn1))

# %% [code]
from keras.models import Sequential
from keras.layers import Dense, Conv1D, Flatten

# %% [code]
newXR = newX.reshape(newX.shape[0], newX.shape[1], 1)
print(newXR.shape)

# %% [code]
xtrain, xtest, ytrain, ytest=train_test_split(newXR, y, test_size=0.2) 

# %% [code]
model = Sequential()
model.add(Conv1D(32, 2, activation="relu", input_shape=(3, 1)))
model.add(Flatten())
model.add(Dense(64, activation="relu"))
model.add(Dense(1))
model.compile(loss="mse", optimizer="adam")
 
model.summary()

# %% [code]
model.fit(xtrain, ytrain, batch_size=12,epochs=200, verbose=0)

# %% [code]
ypredcnn = model.predict(xtest)

# %% [code]
resultflt = ypredcnn.flatten()

# %% [code]
#compare the actual output values for 'X_test' with the predicted values...
df_cnn = pd.DataFrame({'Actual': ytest, 'Predicted': resultflt})
df_cnn

# %% [code]
df_cnn = df_cnn.reset_index()
df_cnn

# %% [code]
plt.figure(figsize=(25,10))
plt.xlabel("Days")
plt.ylabel("Energy")
plt.title("Acutal Target vs CNN Model Prediction")

plt.plot(df_cnn['Actual'], label="Acutal Target", color="red")
plt.plot(df_cnn['Predicted'], label="Model Prediction", color="blue")
plt.legend(loc="upper left")
plt.xticks(np.arange(1, 167, 5))
plt.yticks(np.arange(6, 17, 1))
plt.show()

# %% [code]
print('Mean Absolute Percentage Error: (MAPE)', mean_absolute_percentage_error(ytest, ypredcnn))
print('Root Mean Squared Error: (RMSE)', np.sqrt(mean_squared_error(ytest, ypredcnn)))
print('Normalize Mean Absolute Error (NMAE):', NMAE(ytest, ypredcnn))
print('Normalize Root Mean Squared Error: (NRMSE)', NRMSE(ytest, ypredcnn))
print('Mean Squared Logarithmic Error (MSLE):', mean_squared_log_error(ytest, ypredcnn))
print('Regression Score Function: (R2)', r2_score(ytest, ypredcnn))

# %% [code]
from sklearn.ensemble import RandomForestRegressor
clf=RandomForestRegressor()
clf.fit(X_train,y_train)

# %% [code]
pred_rf=clf.predict(X_test)

# %% [code]
#compare the actual output values for 'X_test' with the predicted values...
df_rf = pd.DataFrame({'Actual': y_test, 'Predicted': pred_rf})
df_rf

# %% [code]
df_rf = df_rf.reset_index()
df_rf

# %% [code]
plt.figure(figsize=(25,10))
plt.xlabel("Days")
plt.ylabel("Energy")
plt.title("Acutal load vs RF load Prediction")

plt.plot(df_rf['Actual'], label="Acutal load", color="red")
plt.plot(df_rf['Predicted'], label="RF load Prediction", color="blue")
plt.legend(loc="upper left")
plt.xticks(np.arange(1, 167, 5))
plt.yticks(np.arange(6, 17, 1))
plt.show()

# %% [code]
print('Mean Absolute Percentage Error: (MAPE)', MAPE(y_test, pred_rf))
print('Root Mean Squared Error: (RMSE)', np.sqrt(mean_squared_error(y_test, pred_rf)))
print('Normalize Mean Absolute Error (NMAE):', NMAE(y_test, pred_rf))
print('Normalize Root Mean Squared Error: (NRMSE)', NRMSE(y_test, pred_rf))
print('Mean Squared Logarithmic Error (MSLE):', mean_squared_log_error(y_test, pred_rf))
print('Regression Score Function: (R2)', r2_score(y_test, pred_rf))

# %% [code]
from sklearn.tree import DecisionTreeRegressor
y_train=np.ravel(y_train)
# Create Decision Tree classifer object
clf_dtr = DecisionTreeRegressor()

# Train Decision Tree Classifer
clf_dtr = clf_dtr.fit(X_train,y_train)

# %% [code]
#Predict the response for test dataset
pred_dtr = clf_dtr.predict(X_test)

# %% [code]
#compare the actual output values for 'X_test' with the predicted values...
df_dtr = pd.DataFrame({'Actual': y_test, 'Predicted': pred_dtr})
df_dtr

# %% [code]
df_dtr = df_dtr.reset_index()
df_dtr

# %% [code]
plt.figure(figsize=(25,10))
plt.xlabel("Days")
plt.ylabel("Energy")
plt.title("Acutal load vs DecisionTreeRegressor load Prediction")

plt.plot(df_dtr['Actual'], label="Acutal load", color="red")
plt.plot(df_dtr['Predicted'], label="DecisionTreeRegressor load Prediction", color="blue")
plt.legend(loc="upper left")
plt.xticks(np.arange(1, 167, 5))
plt.yticks(np.arange(6, 17, 1))
plt.show()

# %% [code]
print('Mean Absolute Percentage Error: (MAPE)', MAPE(y_test, pred_dtr))
print('Root Mean Squared Error: (RMSE)', np.sqrt(mean_squared_error(y_test, pred_dtr)))
print('Normalize Mean Absolute Error (NMAE):', NMAE(y_test, pred_dtr))
print('Normalize Root Mean Squared Error: (NRMSE)', NRMSE(y_test, pred_dtr))
print('Mean Squared Logarithmic Error (MSLE):', mean_squared_log_error(y_test, pred_dtr))
print('Regression Score Function: (R2)', r2_score(y_test, pred_dtr))

# %% [code]
